# Supplementary material for: Synthesis and Characterization of New Boron Compounds Using Reaction of Diazonium Tetraphenylborate with Enaminoamides
Source: Molecules. 2022 Jan 7;27(2):367. doi: 10.3390/molecules27020367 (PMC8782005; doi:10.3390/molecules27020367)
Supplement: Supplementary file 1 [file molecules-27-00367-s001.zip]

Archive with 1 entries (1 files):
- molecules-1528609-supplementary.pdf
